# Supplementary material for: The dopamine receptor D5 gene shows signs of independent erosion in toothed and baleen whales
Source: PeerJ. 2019 Oct 11;7:e7758. doi: 10.7717/peerj.7758 (PMC6791347; doi:10.7717/peerj.7758)
Supplement: Supplemental Information 7 — - [file peerj-07-7758-s007.csv]

(Bos_taurus:0.07070569	Homo_sapiens:0.09930452	(Hippopotamus_amphibius:0.03713574	((Physeter_macrocephalus:0.02790632	(Balaena_mysticetus:0.01029593	(Eschrichtius_robustus:0.01411144	(Balaenoptera_acutorostrata_scammoni:0.01180813	Balaenoptera_bonaerensis:0.00819749)993:0.00743566)967:0.00469266)998:0.00509688)823:0.00222486	(Lipotes_vexillifer:0.03072799	((Orcinus_orca:0.00581096	(Lagenorhynchus_obliquidens:0.00434444	(Tursiops_truncatus:0.00217249	Sousa_chinensis:0.00650917)758:0.00069911)904:0.00144565)976:0.00294734	(Delphinapterus_leucas:0.01040687	Neophocaena_asiaeorientalis_asiaeorientalis:0.00729475)795:0.00283669)593:0.00072165)994:0.00635571)1000:0.02116591)665:0.00828921);
